# Supplementary material for: Safe and Sustainable by Design (SSbD) Synthesis of Food and Personal Care Ingredients by Mechanochemistry
Source: ChemSusChem. 2026 May 4;19(9):e202502491. doi: 10.1002/cssc.202502491 (PMC13139749; doi:10.1002/cssc.202502491)
Supplement: Supplementary file 1 — Supplementary Material [file CSSC-19-e202502491-s001.zip]

Archive with 4 entries (4 files):
- cssc70628-sup-0001-SuppData-S1.pdf
- 3_CHEM21_Perillartine_PBN_solution_mechanochem_final.xlsx
- 3_DOZN_Perillartine_PBN_solution_mechanochem_final.xlsx
- 3_Ecoscale data_final_all compounds.pdf
