# Supplementary material for: Safe and Sustainable by Design (SSbD) Synthesis of Food and Personal Care Ingredients by Mechanochemistry
Source: ChemSusChem. 2026 May 4;19(9):e202502491. doi: 10.1002/cssc.202502491 (PMC13139749; doi:10.1002/cssc.202502491)
Supplement: Supplementary file 1 — Supplementary Material [file CSSC-19-e202502491-s001.zip › 3_CHEM21_Perillartine_PBN_solution_mechanochem_final.xlsx]

## Sheet: Perillartine (1) - Solution
	Supplementary Information: Appendix 2				Summary of First Pass Metrics Toolkit
	Yield, AE, RME, MI/PMI and OE
Stoichiometry	Reactant (Limiting Reactant First)	Mass (g)	MW	Mol	Catalyst	Mass (g)	Reagent	Mass (g)	Reaction solvent	Volume (cm3)	Density (g ml-1)	Mass (g)	Work up chemical	Mass (g)	Workup solvent	Volume (cm3)	Density (g ml-1)	Mass (g)
1	(S)-4-(propen-1-en-2-yl)cyclohex-1-ene-1-carbaldehyde	1.64	150.22	0.0109173					water	10	1	10	MgSO4	0.5	EtOAc (extration)	30	0.902	27.06
1.5	hydroxylamine hydrochloride	1.04	69.49	0.0149662								0			Water	10	1	10
1.5	Na2CO3	1.59	105.99	0.0150014								0			cyclohexane	17.5	0.779	13.6325
				#DIV/0!								0			EtOAc (recryst.)	2.5	0.902	2.255
				#DIV/0!								0						0
				#DIV/0!								0						0
				#DIV/0!								0						0
	Total	4.27	413.44			0		0				10		0.5				52.9475
										Flag
								Yield	57.6329	57.6329
								Conversion	100	100
								Selectivity	57.6329	57.6329					Mass	MW	Mol
								AE	39.9792				Product		1.04	165.29	0.00629197
								RME	24.356	OE	60.9216				mass
								PMI total	65.113				Unreacted limiting reactant		0
								PMI Reaction	13.7212
								PMI reactants, reagents, catlyst	4.10577
								PMI reaction solvents	9.61538
								PMI Workup	51.3918
								PMI Workup chemical	0.480769
								PMI workup solvents	50.9111
	Solvents (First Pass)							List solvents below
	Preferred solvents		water, EtOH, nBuOH, AcOipr, AcOnBu, PhOMe, MeOH, tBuOH, BnOH, ethylene glycol, acetone, MEK, MIBK, AcOEt, sulfolane					V
	Problematic solvents: (acceptable only if substitution does not offer advantages)		DMSO, cyclohexanone, DMPU, AcOH, Ac2O, Acetonitrile, AcOMe, THF, heptane, Me-cyclohexane, toluene, xylene, MTBE, cyclohexane, chlorobenzene, formic acid, pyridine, Me-THF					V
	Hazardous solvents: These solvents have significant health and/or safety concerns.		dioxane, pentane, TEA, diisopropyl ether, DME, DCM, DMF, DMA, NMP, methoxyethanol, hexane
	Highly hazardous solvents: The solvents which are agreed not to be used, even in screening		Et2O, Benzene, CCl4, chloroform, DCE, nitromethane, CS2, HMPA
	Catalyst/enzyme (First Pass)				Tick						Tick
	Catalyst or enzyme used, or reaction takes place without any catalyst/reagents.			Green Flag			Facile recovery of catalyst/enzyme			Green Flag
	Use of stoichiometric quantities of reagents			Amber Flag			catalyst/enzyme not recovered			Amber Flag
	Use of reagents in excess			Red Flag	V
	Critical elements
	Supply remaining	Flag colour	Note element
	5-50 years	Red Flag
	50-500 years	Amber Flag
	+500 years	Green Flag	V
	Energy (First Pass)			Tick						Tick
	Reaction run between 0 to 70oC		Green Flag	V		Reaction run at reflux			Red Flag
	Reaction run between -20 to 0 or 70 to 140oC		Amber Flag			Reaction run 5oC or more below the solvent boiling point			Green Flag	V
	Reaction run below -20 or above 140oC		Red Flag
	Batch/flow			Tick		Work Up				List
	Flow	Green Flag				quenching			Green Flag	V
	Batch	Amber Flag		V		filtration
						centrifugation
						crystallisation
						Low temperature distillation/evaporation/ sublimation (< 140 oC at atmospheric pressure)
						solvent exchange, quenching into aqueous solvent			Amber Flag
						chromatography/ion exchange			Red Flag
						high temperature distillation/evaporations/sublimation (> 140 oC at atmospheric pressure)
						multiple recrystallisation
								List substances and H-codes		List substances and H-codes		List substances and H-codes
	Health & safety
		Red Flag		Amber Flag		Green Flag
	Highly explosive	H200, H201, H202, H203		H205, H220, H224		If no red or amber flagged H codes present then green flag						Cyclohexane (H225), ethyl acetate (H225)
	Explosive thermal runaway	H230, H240, H250		H241
	Toxic	H300, H310, H330		H301, H311, H331,						NH2OH*HCl (H301),		NH2OH*HCl (H312, H315, H317, H319), cyclohexane (H304, H315, H336), ethyl acetate (H319, H336), Na2CO3 (H319)
	Long Term toxicity	H340, H350, H360, H370, H372		H341, H351, H361, H371, H373						NH2OH*HCl (H351,H371,H373)
	Environmental implications	H400, H410, H411, H420		H401, H412				NH2OH*HCl (H400, H411) cyclohexane (H410, H411)
	Use of chemicals of environmental concern					List substances of very high concern
	Chemical identified as Substances of Very High Concern by ChemSec which are utilised				Red Flag

## Sheet: Perillartine - Table 1 entry 6 
	Supplementary Information: Appendix 2				Summary of First Pass Metrics Toolkit
	Yield, AE, RME, MI/PMI and OE
Stoichiometry	Reactant (Limiting Reactant First)	Mass (g)	MW	Mol	Catalyst	Mass (g)	Reagent	Mass (g)	Reaction solvent	Volume (cm3)	Density (g ml-1)	Mass (g)	Work up chemical	Mass (g)	Workup solvent	Volume (cm3)	Density (g ml-1)	Mass (g)
1	(S)-4-(propen-1-en-2-yl)cyclohex-1-ene-1-carbaldehyde	0.6009	150.22	0.00400013								0			water	12.5	1	12.5
1	hydroxylamine hydrochloride	0.278	69.49	0.00400058								0						0
1	NaHCO3	0.336	84.007	0.00399967								0						0
				#DIV/0!								0						0
				#DIV/0!								0						0
				#DIV/0!								0						0
				#DIV/0!								0						0
	Total	1.2149	303.717			0		0				0		0				12.5
										Flag
								Yield	97.5972	97.5972
								Conversion	100	100
								Selectivity	97.5972	97.5972					Mass	MW	Mol
								AE	54.4059				Product		0.6451	165.24	0.00390402
								RME	53.099	OE	97.5979				mass
								PMI total	21.2601				Unreacted limiting reactant		0
								PMI Reaction	1.88327
								PMI reactants, reagents, catlyst	1.88327
								PMI reaction solvents	0
								PMI Workup	19.3768
								PMI Workup chemical	0
								PMI workup solvents	19.3768
	Solvents (First Pass)							List solvents below
	Preferred solvents		water, EtOH, nBuOH, AcOipr, AcOnBu, PhOMe, MeOH, tBuOH, BnOH, ethylene glycol, acetone, MEK, MIBK, AcOEt, sulfolane					V
	Problematic solvents: (acceptable only if substitution does not offer advantages)		DMSO, cyclohexanone, DMPU, AcOH, Ac2O, Acetonitrile, AcOMe, THF, heptane, Me-cyclohexane, toluene, xylene, MTBE, cyclohexane, chlorobenzene, formic acid, pyridine, Me-THF
	Hazardous solvents: These solvents have significant health and/or safety concerns.		dioxane, pentane, TEA, diisopropyl ether, DME, DCM, DMF, DMA, NMP, methoxyethanol, hexane
	Highly hazardous solvents: The solvents which are agreed not to be used, even in screening		Et2O, Benzene, CCl4, chloroform, DCE, nitromethane, CS2, HMPA
	Catalyst/enzyme (First Pass)				Tick						Tick
	Catalyst or enzyme used, or reaction takes place without any catalyst/reagents.			Green Flag			Facile recovery of catalyst/enzyme			Green Flag
	Use of stoichiometric quantities of reagents			Amber Flag	v		catalyst/enzyme not recovered			Amber Flag
	Use of reagents in excess			Red Flag
	Critical elements
	Supply remaining	Flag colour	Note element
	5-50 years	Red Flag
	50-500 years	Amber Flag
	+500 years	Green Flag	V
	Energy (First Pass)			Tick						Tick
	Reaction run between 0 to 70oC		Green Flag	V		Reaction run at reflux			Red Flag
	Reaction run between -20 to 0 or 70 to 140oC		Amber Flag			Reaction run 5oC or more below the solvent boiling point			Green Flag	V
	Reaction run below -20 or above 140oC		Red Flag
	Batch/flow			Tick		Work Up				List
	Flow	Green Flag				quenching			Green Flag	V
	Batch	Amber Flag		V		filtration
						centrifugation
						crystallisation
						Low temperature distillation/evaporation/ sublimation (< 140 oC at atmospheric pressure)
						solvent exchange, quenching into aqueous solvent			Amber Flag
						chromatography/ion exchange			Red Flag
						high temperature distillation/evaporations/sublimation (> 140 oC at atmospheric pressure)
						multiple recrystallisation
								List substances and H-codes		List substances and H-codes		List substances and H-codes
	Health & safety
		Red Flag		Amber Flag		Green Flag
	Highly explosive	H200, H201, H202, H203		H205, H220, H224		If no red or amber flagged H codes present then green flag
	Explosive thermal runaway	H230, H240, H250		H241
	Toxic	H300, H310, H330		H301, H311, H331,						NH2OH*HCl (H301)		NH2OH*HCl (H312, H315, H317, H319)
	Long Term toxicity	H340, H350, H360, H370, H372		H341, H351, H361, H371, H373						NH2OH*HCl (H351,H371,H373)
	Environmental implications	H400, H410, H411, H420		H401, H412				NH2OH*HCl (H400, H411)
	Use of chemicals of environmental concern					List substances of very high concern
	Chemical identified as Substances of Very High Concern by ChemSec which are utilised				Red Flag

## Sheet: PBN (2) - Solution
	Supplementary Information: Appendix 2				Summary of First Pass Metrics Toolkit
	Yield, AE, RME, MI/PMI and OE
Stoichiometry	Reactant (Limiting Reactant First)	Mass (g)	MW	Mol	Catalyst	Mass (g)	Reagent	Mass (g)	Reaction solvent	Volume (cm3)	Density (g ml-1)	Mass (g)	Work up chemical	Mass (g)	Workup solvent	Volume (cm3)	Density (g ml-1)	Mass (g)
1	benzaldheyde	0.02122	106.12	0.000199962					DCM	0.606	1.33	0.80598	silica	1	EtOAc	5	0.902	4.51
1	tBu-hydroxylamine hydrochloride	0.02512	125.6	0.0002								0						0
1	pyrrolidine	0.01707	71.12	0.000240017								0						0
				#DIV/0!								0						0
				#DIV/0!								0						0
				#DIV/0!								0						0
				#DIV/0!								0						0
	Total	0.06341	302.84			0		0				0.80598		1				4.51
										Flag
								Yield	97.0282	97.0282
								Conversion	100	100
								Selectivity	97.0282	97.0282					Mass	MW	Mol
								AE	58.5293				Product		0.03439	177.25	0.00019402
								RME	54.2343	OE	92.6619				mass
								PMI total	185.501				Unreacted limiting reactant		0
								PMI Reaction	25.2803
								PMI reactants, reagents, catlyst	1.84385
								PMI reaction solvents	23.4365
								PMI Workup	160.221
								PMI Workup chemical	29.0782
								PMI workup solvents	131.143
	Solvents (First Pass)							List solvents below
	Preferred solvents		water, EtOH, nBuOH, AcOipr, AcOnBu, PhOMe, MeOH, tBuOH, BnOH, ethylene glycol, acetone, MEK, MIBK, AcOEt, sulfolane
	Problematic solvents: (acceptable only if substitution does not offer advantages)		DMSO, cyclohexanone, DMPU, AcOH, Ac2O, Acetonitrile, AcOMe, THF, heptane, Me-cyclohexane, toluene, xylene, MTBE, cyclohexane, chlorobenzene, formic acid, pyridine, Me-THF
	Hazardous solvents: These solvents have significant health and/or safety concerns.		dioxane, pentane, TEA, diisopropyl ether, DME, DCM, DMF, DMA, NMP, methoxyethanol, hexane					v
	Highly hazardous solvents: The solvents which are agreed not to be used, even in screening		Et2O, Benzene, CCl4, chloroform, DCE, nitromethane, CS2, HMPA
	Catalyst/enzyme (First Pass)				Tick						Tick
	Catalyst or enzyme used, or reaction takes place without any catalyst/reagents.			Green Flag			Facile recovery of catalyst/enzyme			Green Flag
	Use of stoichiometric quantities of reagents			Amber Flag	v		catalyst/enzyme not recovered			Amber Flag
	Use of reagents in excess			Red Flag
	Critical elements
	Supply remaining	Flag colour	Note element
	5-50 years	Red Flag
	50-500 years	Amber Flag
	+500 years	Green Flag	v
	Energy (First Pass)			Tick						Tick
	Reaction run between 0 to 70oC		Green Flag	v		Reaction run at reflux			Red Flag
	Reaction run between -20 to 0 or 70 to 140oC		Amber Flag			Reaction run 5oC or more below the solvent boiling point			Green Flag	v
	Reaction run below -20 or above 140oC		Red Flag
	Batch/flow			Tick		Work Up				List
	Flow	Green Flag				quenching			Green Flag	v
	Batch	Amber Flag		v		filtration
						centrifugation
						crystallisation
						Low temperature distillation/evaporation/ sublimation (< 140 oC at atmospheric pressure)
						solvent exchange, quenching into aqueous solvent			Amber Flag
						chromatography/ion exchange			Red Flag
						high temperature distillation/evaporations/sublimation (> 140 oC at atmospheric pressure)
						multiple recrystallisation
								List substances and H-codes		List substances and H-codes		List substances and H-codes
	Health & safety
		Red Flag		Amber Flag		Green Flag
	Highly explosive	H200, H201, H202, H203		H205, H220, H224		If no red or amber flagged H codes present then green flag						pyrrolidine (H225), ethyl acetate (H225)
	Explosive thermal runaway	H230, H240, H250		H241
	Toxic	H300, H310, H330		H301, H311, H331,				pyrrolidine (H330)		benzaldehyde (H301)		benzaldehyde (H302, H315, H318, H319, H332, H335), pyrrolidine (H302, H332), silica gel (H315, H335), ethyl acetate (H319, H336), dichloromethane (H315, H319, H336), tBuNHOH·HCl (H315, H319, H335)
	Long Term toxicity	H340, H350, H360, H370, H372		H341, H351, H361, H371, H373				benzaldehyde (H360fd), pyrrolidine (H370, H372)		benzaldehyde (H371, H373), dichloromethane (H351)
	Environmental implications	H400, H410, H411, H420		H401, H412						benzaldehyde (H401, H412), pyrrolidine (H412)
	Use of chemicals of environmental concern					List substances of very high concern
	Chemical identified as Substances of Very High Concern by ChemSec which are utilised				Red Flag

## Sheet: PBN - Ref Tetrahedron Method A 
	Supplementary Information: Appendix 2				Summary of First Pass Metrics Toolkit
	Yield, AE, RME, MI/PMI and OE
Stoichiometry	Reactant (Limiting Reactant First)	Mass (g)	MW	Mol	Catalyst	Mass (g)	Reagent	Mass (g)	Reaction solvent	Volume (cm3)	Density (g ml-1)	Mass (g)	Work up chemical	Mass (g)	Workup solvent	Volume (cm3)	Density (g ml-1)	Mass (g)
1	benzaldheyde	0.053062	106.12	0.000500019								0			dichloromethane	4	1	4
1	tBu-hydroxylamine hydrochloride	0.062799	125.6	0.000499992								0						0
1	NaHCO3	0.042003	84.01	0.000499976								0						0
				#DIV/0!								0						0
				#DIV/0!								0						0
				#DIV/0!								0						0
				#DIV/0!								0						0
	Total	0.157864	315.73			0		0				0		0				4
										Flag
								Yield	99.291	99.291
								Conversion	100	100
								Selectivity	99.291	99.291					Mass	MW	Mol
								AE	56.1397				Product		0.088	177.25	0.000496474
								RME	55.7442	OE	99.2954				mass
								PMI total	47.2485				Unreacted limiting reactant		0
								PMI Reaction	1.79391
								PMI reactants, reagents, catlyst	1.79391
								PMI reaction solvents	0
								PMI Workup	45.4545
								PMI Workup chemical	0
								PMI workup solvents	45.4545
	Solvents (First Pass)							List solvents below
	Preferred solvents		water, EtOH, nBuOH, AcOipr, AcOnBu, PhOMe, MeOH, tBuOH, BnOH, ethylene glycol, acetone, MEK, MIBK, AcOEt, sulfolane					V
	Problematic solvents: (acceptable only if substitution does not offer advantages)		DMSO, cyclohexanone, DMPU, AcOH, Ac2O, Acetonitrile, AcOMe, THF, heptane, Me-cyclohexane, toluene, xylene, MTBE, cyclohexane, chlorobenzene, formic acid, pyridine, Me-THF
	Hazardous solvents: These solvents have significant health and/or safety concerns.		dioxane, pentane, TEA, diisopropyl ether, DME, DCM, DMF, DMA, NMP, methoxyethanol, hexane
	Highly hazardous solvents: The solvents which are agreed not to be used, even in screening		Et2O, Benzene, CCl4, chloroform, DCE, nitromethane, CS2, HMPA
	Catalyst/enzyme (First Pass)				Tick						Tick
	Catalyst or enzyme used, or reaction takes place without any catalyst/reagents.			Green Flag			Facile recovery of catalyst/enzyme			Green Flag
	Use of stoichiometric quantities of reagents			Amber Flag	V		catalyst/enzyme not recovered			Amber Flag
	Use of reagents in excess			Red Flag
	Critical elements
	Supply remaining	Flag colour	Note element
	5-50 years	Red Flag
	50-500 years	Amber Flag
	+500 years	Green Flag	v
	Energy (First Pass)			Tick						Tick
	Reaction run between 0 to 70oC		Green Flag	v		Reaction run at reflux			Red Flag
	Reaction run between -20 to 0 or 70 to 140oC		Amber Flag			Reaction run 5oC or more below the solvent boiling point			Green Flag	v
	Reaction run below -20 or above 140oC		Red Flag
	Batch/flow			Tick		Work Up				List
	Flow	Green Flag				quenching			Green Flag	v
	Batch	Amber Flag		v		filtration
						centrifugation
						crystallisation
						Low temperature distillation/evaporation/ sublimation (< 140 oC at atmospheric pressure)
						solvent exchange, quenching into aqueous solvent			Amber Flag
						chromatography/ion exchange			Red Flag
						high temperature distillation/evaporations/sublimation (> 140 oC at atmospheric pressure)
						multiple recrystallisation
								List substances and H-codes		List substances and H-codes		List substances and H-codes
	Health & safety
		Red Flag		Amber Flag		Green Flag
	Highly explosive	H200, H201, H202, H203		H205, H220, H224		If no red or amber flagged H codes present then green flag
	Explosive thermal runaway	H230, H240, H250		H241
	Toxic	H300, H310, H330		H301, H311, H331,						benzaldehyde (H301)		benzaldehyde (H302, H315, H318, H319, H332, H335), tBuNHOH·HCl (H315, H319, H335)
	Long Term toxicity	H340, H350, H360, H370, H372		H341, H351, H361, H371, H373				benzaldehyde (H360fd)		benzaldehyde (H371, H373)
	Environmental implications	H400, H410, H411, H420		H401, H412						benzaldehyde (H401, H412)
	Use of chemicals of environmental concern					List substances of very high concern
	Chemical identified as Substances of Very High Concern by ChemSec which are utilised				Red Flag

## Sheet: PBN - Table 2, Entry 6 Method B
	Supplementary Information: Appendix 2				Summary of First Pass Metrics Toolkit
	Yield, AE, RME, MI/PMI and OE
Stoichiometry	Reactant (Limiting Reactant First)	Mass (g)	MW	Mol	Catalyst	Mass (g)	Reagent	Mass (g)	Reaction solvent	Volume (cm3)	Density (g ml-1)	Mass (g)	Work up chemical	Mass (g)	Workup solvent	Volume (cm3)	Density (g ml-1)	Mass (g)
1	benzaldheyde	0.4245	106.12	0.00400019								0			Water	12.5	1	12.5
1	tBu-hydroxylamine hydrochloride	0.5024	125.6	0.004								0						0
1	NaHCO3	0.336	84.01	0.00399952								0						0
				#DIV/0!								0						0
				#DIV/0!								0						0
				#DIV/0!								0						0
				#DIV/0!								0						0
	Total	1.2629	315.73			0		0				0		0				12.5
										Flag
								Yield	65.0181	65.0181
								Conversion	100	100
								Selectivity	65.0181	65.0181					Mass	MW	Mol
								AE	56.1397				Product		0.461	177.25	0.00260085
								RME	36.5033	OE	65.0222				mass
								PMI total	29.8544				Unreacted limiting reactant		0
								PMI Reaction	2.73948
								PMI reactants, reagents, catlyst	2.73948
								PMI reaction solvents	0
								PMI Workup	27.115
								PMI Workup chemical	0
								PMI workup solvents	27.115
	Solvents (First Pass)							List solvents below
	Preferred solvents		water, EtOH, nBuOH, AcOipr, AcOnBu, PhOMe, MeOH, tBuOH, BnOH, ethylene glycol, acetone, MEK, MIBK, AcOEt, sulfolane					V
	Problematic solvents: (acceptable only if substitution does not offer advantages)		DMSO, cyclohexanone, DMPU, AcOH, Ac2O, Acetonitrile, AcOMe, THF, heptane, Me-cyclohexane, toluene, xylene, MTBE, cyclohexane, chlorobenzene, formic acid, pyridine, Me-THF
	Hazardous solvents: These solvents have significant health and/or safety concerns.		dioxane, pentane, TEA, diisopropyl ether, DME, DCM, DMF, DMA, NMP, methoxyethanol, hexane
	Highly hazardous solvents: The solvents which are agreed not to be used, even in screening		Et2O, Benzene, CCl4, chloroform, DCE, nitromethane, CS2, HMPA
	Catalyst/enzyme (First Pass)				Tick						Tick
	Catalyst or enzyme used, or reaction takes place without any catalyst/reagents.			Green Flag			Facile recovery of catalyst/enzyme			Green Flag
	Use of stoichiometric quantities of reagents			Amber Flag	V		catalyst/enzyme not recovered			Amber Flag
	Use of reagents in excess			Red Flag
	Critical elements
	Supply remaining	Flag colour	Note element
	5-50 years	Red Flag
	50-500 years	Amber Flag
	+500 years	Green Flag	v
	Energy (First Pass)			Tick						Tick
	Reaction run between 0 to 70oC		Green Flag	v		Reaction run at reflux			Red Flag
	Reaction run between -20 to 0 or 70 to 140oC		Amber Flag			Reaction run 5oC or more below the solvent boiling point			Green Flag	v
	Reaction run below -20 or above 140oC		Red Flag
	Batch/flow			Tick		Work Up				List
	Flow	Green Flag				quenching			Green Flag	v
	Batch	Amber Flag		v		filtration
						centrifugation
						crystallisation
						Low temperature distillation/evaporation/ sublimation (< 140 oC at atmospheric pressure)
						solvent exchange, quenching into aqueous solvent			Amber Flag
						chromatography/ion exchange			Red Flag
						high temperature distillation/evaporations/sublimation (> 140 oC at atmospheric pressure)
						multiple recrystallisation
								List substances and H-codes		List substances and H-codes		List substances and H-codes
	Health & safety
		Red Flag		Amber Flag		Green Flag
	Highly explosive	H200, H201, H202, H203		H205, H220, H224		If no red or amber flagged H codes present then green flag
	Explosive thermal runaway	H230, H240, H250		H241
	Toxic	H300, H310, H330		H301, H311, H331,						benzaldehyde (H301)		benzaldehyde (H302, H315, H318, H319, H332, H335), tBuNHOH·HCl (H315, H319, H335)
	Long Term toxicity	H340, H350, H360, H370, H372		H341, H351, H361, H371, H373				benzaldehyde (H360fd)		benzaldehyde (H371, H373)
	Environmental implications	H400, H410, H411, H420		H401, H412						benzaldehyde (H401, H412)
	Use of chemicals of environmental concern					List substances of very high concern
	Chemical identified as Substances of Very High Concern by ChemSec which are utilised				Red Flag
