# Supplementary material for: Safe and Sustainable by Design (SSbD) Synthesis of Food and Personal Care Ingredients by Mechanochemistry
Source: ChemSusChem. 2026 May 4;19(9):e202502491. doi: 10.1002/cssc.202502491 (PMC13139749; doi:10.1002/cssc.202502491)
Supplement: Supplementary file 1 — Supplementary Material [file CSSC-19-e202502491-s001.zip › 3_DOZN_Perillartine_PBN_solution_mechanochem_final.xlsx]

## Sheet: Perillartine (1) - Solution
	Product
	Product Name	(S)-(-)-perillartine
	Mass	1.04 g
	Product Number	BIP4001
	Product Brand	OTHER
	Reaction Conditions
	Step Number(s)	Name of Synthesis Step	Time	Pressure Input Method	Pressure	Pressure Score	Temperature Input Method	Temperature	Temperature Score
	1	Condensation	2.0 hr	General Conditions		No mention of vacuum or pressure change	General Conditions		Room temperature
	2	Liquid-Liquid extraction	1.0 hr	General Conditions		No mention of vacuum or pressure change	General Conditions		Room temperature
	3	Solvent evaporation	1.0 hr	General Conditions		Vacuum or rotovap	General Conditions		Room temperature
	4	Recrystallization	1.0 hr	General Conditions		No mention of vacuum or pressure change	General Conditions		Hot water heating
	Co-Products
	Step Number(s)	Co-Product Name	Mass
	Materials
	Step Number(s)	Brand	Material Number	Name	Mass	Is Waste(Y/N)	Waste Severity	Derivative (Y/N)	Renewable (Y/N)	Solvent (Y/N)	B Score	Used As	Reaction Conditions
	1	ALDRICH	W355704	(S)-(-)-Perillaldehyde	1.64 g	No			Yes	No	4	Reactant	Condensation;
	2	RIEDEL	33262	Hydroxylamine hydrochloride	1.04 g	No			No	No	1	Reactant	Condensation;
	3	ALDRICH	170585	Sodium carbonate	1.59 g	No			No	No	4	Reactant	Condensation;
	4	SIGMA	W0645	Water PCR grade	10.0 g	Yes	Waste water,semi-hazardous reagents	No	Yes	No	1	Auxiliary	Liquid-Liquid extraction;
	5	ALDRICH	270520	Ethyl acetate	26.91 g	Yes	Semi-solid waste, incinerated(organic solvents, etc.)	No	Yes	Yes	4	Auxiliary	Liquid-Liquid extraction;Solvent evaporation;
	6	ALDRICH	X60516	Cyclohexane	13.63 g	Yes	Semi-solid waste, incinerated(organic solvents, etc.)	No	No	Yes	4	Auxiliary	Recrystallization;
	7	SIGMA	W0645	Water PCR grade	10.0 g	Yes	Waste water,semi-hazardous reagents	No	Yes	No	1	Auxiliary	Condensation;
	8	ALDRICH	270520	Ethyl acetate	2.24 g	Yes	Semi-solid waste, incinerated(organic solvents, etc.)	No	Yes	Yes	4	Auxiliary	Recrystallization;
	Process
	B score of Parent Compound	4
	Parent product mass for B score	1.04 g
	Catalytic Steps	0
	Synthesis Steps	1
	Pollution Monitoring (Y/N)
	Steps With Hazardous Excursion Potential	0
	Hazardous Excursion Steps Without Monitoring	0
	Principle	Score
	1.Prevention	95.15
	2.Atom Economy	35.22
	3.Less Hazardous Chemical Synthesis	33.65
	4.Designing Safer Chemicals	0.72
	5.Safer Solvents and Auxillaries	8.71
	6.Design for Energy Efficiency	2.36
	7.Use of Renewable Feedstocks	8.54
	8.Reduce Derivatives	0.00
	9.Catalysis	0.55
	10.Design for Degradation	1.42
	11.Real-time analysis for Pollution Prevention	0.00
	12.Inherently Safer Chemistry for Accident Prevention	38.43
	Overall	224.75
	Aggregate	18.7292
		Breakdown
	Improved Resource Use	23.24
	Increased Energy Efficiency	2.36
	Reduced Human and Environmental Hazards	16.92

## Sheet: Perillartine - Table 1 entry 6 
	Product
	Product Name	(S)-(-)-perillartine
	Mass	0.6451 g
	Product Number	BIP4001
	Product Brand	OTHER
	Reaction Conditions
	Step Number(s)	Name of Synthesis Step	Time	Pressure Input Method	Pressure	Pressure Score	Temperature Input Method	Temperature	Temperature Score
	1	Condensation	1.0 hr	General Conditions		No mention of vacuum or pressure change	General Conditions		Room temperature
	2	Filtration	1.0 hr	General Conditions		Reduced pressure	General Conditions		Room temperature
	Co-Products
	Step Number(s)	Co-Product Name	Mass
	Materials
	Step Number(s)	Brand	Material Number	Name	Mass	Is Waste(Y/N)	Waste Severity	Derivative (Y/N)	Renewable (Y/N)	Solvent (Y/N)	B Score	Used As	Reaction Conditions
	1	ALDRICH	W355704	(S)-(-)-Perillaldehyde	0.6009 g	No			Yes	No	4	Reactant	Condensation;
	2	RIEDEL	33262	Hydroxylamine hydrochloride	0.278 g	No			No	No	1	Reactant	Condensation;
	3	ALDRICH	W700433	Sodium Bicarbonate	0.336 g	No			No	No	4	Reactant	Condensation;
	4	SIGMA	W0645	Water PCR grade	12.5 g	Yes	Waste water,semi-hazardous reagents	No	Yes	No	1	Auxiliary	Filtration;
	Process
	B score of Parent Compound	4
	Parent product mass for B score	1.04 g
	Catalytic Steps	0
	Synthesis Steps	1
	Pollution Monitoring (Y/N)
	Steps With Hazardous Excursion Potential	0
	Hazardous Excursion Steps Without Monitoring	0
	Principle	Score
	1.Prevention	5.29
	2.Atom Economy	11.62
	3.Less Hazardous Chemical Synthesis	4.88
	4.Designing Safer Chemicals	0.42
	5.Safer Solvents and Auxillaries	0.00
	6.Design for Energy Efficiency	0.68
	7.Use of Renewable Feedstocks	0.52
	8.Reduce Derivatives	0.00
	9.Catalysis	0.55
	10.Design for Degradation	1.54
	11.Real-time analysis for Pollution Prevention	0.00
	12.Inherently Safer Chemistry for Accident Prevention	4.48
	Overall	29.98
	Aggregate	2.49833
		Breakdown
	Improved Resource Use	3.00	3
	Increased Energy Efficiency	0.68
	Reduced Human and Environmental Hazards	2.41

## Sheet: PBN (2) - Solution
	Product
	Product Name	PBN
	Mass	0.3439 g
	Product Number	B7263
	Product Brand	SIGMA
	Reaction Conditions
	Step Number(s)	Name of Synthesis Step	Time	Pressure Input Method	Pressure	Pressure Score	Temperature Input Method	Temperature	Temperature Score
	1	Solution	15.0 min	General Conditions		No mention of vacuum or pressure change	General Conditions		Room temperature
	2	Silica pad filtration	1.0 hr	General Conditions		Reduced pressure	General Conditions		Room temperature
	3	Solvent evaporation	1.0 hr	General Conditions		Vacuum or rotovap	General Conditions		Hot water heating
	Co-Products
	Step Number(s)	Co-Product Name	Mass
	Materials
	Step Number(s)	Brand	Material Number	Name	Mass	Is Waste(Y/N)	Waste Severity	Derivative (Y/N)	Renewable (Y/N)	Solvent (Y/N)	B Score	Used As	Reaction Conditions
	1	ALDRICH	W212717	Benzaldehyde	0.02122 g	No			No	No	4	Reactant	Solution;
	2	ALDRICH	194751	N-tert-Butylhydroxylamine hydrochloride	0.02512 g	No			No	No	4	Reactant	Solution;
	3	ALDRICH	394238	Pyrrolidine	0.01707 g	No			No	No	4	Reactant	Solution;
	4	SIGMA	RDI11522	DICHLOROMETHANE HPLC GRADE:	0.805 g	Yes	Semi-solid waste, incinerated(organic solvents, etc.)	No	No	Yes	4	Auxiliary	Solution;
	5	ALDRICH	805890	Silica	1.0 g	Yes	Solid waste, non-hazardous(drying agents etc.)	No	No	No	4	Auxiliary	Silica pad filtration;
	6	ALDRICH	270520	Ethyl acetate	4.49 g	Yes	Semi-solid waste, incinerated(organic solvents, etc.)	No	Yes	Yes	4	Auxiliary	Silica pad filtration;Solvent evaporation;
	Process
	B score of Parent Compound	4
	Parent product mass for B score	0.3439 g
	Catalytic Steps	0
	Synthesis Steps	1
	Pollution Monitoring (Y/N)
	Steps With Hazardous Excursion Potential	0
	Hazardous Excursion Steps Without Monitoring	0
	Principle	Score
	1.Prevention	36.83
	2.Atom Economy	10.10
	3.Less Hazardous Chemical Synthesis	11.52
	4.Designing Safer Chemicals	0.79
	5.Safer Solvents and Auxillaries	3.66
	6.Design for Energy Efficiency	1.94
	7.Use of Renewable Feedstocks	2.97
	8.Reduce Derivatives	0.00
	9.Catalysis	0.55
	10.Design for Degradation	1.61
	11.Real-time analysis for Pollution Prevention	0.00
	12.Inherently Safer Chemistry for Accident Prevention	12.27
	Overall	82.24
	Aggregate	6.853
		Breakdown
	Improved Resource Use	8.41
	Increased Energy Efficiency	1.94
	Reduced Human and Environmental Hazards	5.97

## Sheet: PBN - Ref Tetrahedron Method A 
	Product
	Product Name	PBN
	Mass	0.088 g
	Product Number	B7263
	Product Brand	SIGMA
	Reaction Conditions
	Step Number(s)	Name of Synthesis Step	Time	Pressure Input Method	Pressure	Pressure Score	Temperature Input Method	Temperature	Temperature Score
	1	Ball-milling	2.0 hr	General Conditions		No mention of vacuum or pressure change	General Conditions		Room temperature
	2	Cotton filtration	1.0 hr	General Conditions		Reduced pressure	General Conditions		Room temperature
	3	Solvent evaporation	1.0 hr	General Conditions		Vacuum or rotovap	General Conditions		Room temperature
	Co-Products
	Step Number(s)	Co-Product Name	Mass
	Materials
	Step Number(s)	Brand	Material Number	Name	Mass	Is Waste(Y/N)	Waste Severity	Derivative (Y/N)	Renewable (Y/N)	Solvent (Y/N)	B Score	Used As	Reaction Conditions
	1	ALDRICH	W212717	Benzaldehyde	0.053062 g	No			No	No	4	Reactant	Ball-milling;
	2	ALDRICH	194751	N-tert-Butylhydroxylamine hydrochloride	0.062799 g	No			No	No	4	Reactant	Ball-milling;
	3	ALDRICH	W700433	Sodium Bicarbonate	0.042003 g	No			No	No	4	Reactant	Ball-milling;
	4	SIGMA	RDI11522	DICHLOROMETHANE HPLC GRADE:	5.32 g	Yes	Semi-solid waste, incinerated(organic solvents, etc.)	No	No	Yes	4	Auxiliary	Cotton filtration;Solvent evaporation;
	Process
	B score of Parent Compound	4
	Parent product mass for B score	0.088 g
	Catalytic Steps	0
	Synthesis Steps	1
	Pollution Monitoring (Y/N)
	Steps With Hazardous Excursion Potential	0
	Hazardous Excursion Steps Without Monitoring	0
	Principle	Score
	1.Prevention	100.00
	2.Atom Economy	34.01
	3.Less Hazardous Chemical Synthesis	62.60
	4.Designing Safer Chemicals	1.19
	5.Safer Solvents and Auxillaries	13.15
	6.Design for Energy Efficiency	6.40
	7.Use of Renewable Feedstocks	34.01
	8.Reduce Derivatives	0.00
	9.Catalysis	0.55
	10.Design for Degradation	1.61
	11.Real-time analysis for Pollution Prevention	0.00
	12.Inherently Safer Chemistry for Accident Prevention	12.74
	Overall	266.26
	Aggregate	22.18
		Breakdown
	Improved Resource Use	28.09
	Increased Energy Efficiency	6.40
	Reduced Human and Environmental Hazards	18.26

## Sheet: PBN - Table 2, Entry 6 Method B
	Product
	Product Name	PBN
	Mass	0.461 g
	Product Number	B7263
	Product Brand	SIGMA
	Reaction Conditions
	Step Number(s)	Name of Synthesis Step	Time	Pressure Input Method	Pressure	Pressure Score	Temperature Input Method	Temperature	Temperature Score
	1	Ball-milling	2.0 hr	General Conditions		No mention of vacuum or pressure change	General Conditions		Room temperature
	2	Filtration	1.0 hr	General Conditions		Reduced pressure	General Conditions		Room temperature
	Co-Products
	Step Number(s)	Co-Product Name	Mass
	Materials
	Step Number(s)	Brand	Material Number	Name	Mass	Is Waste(Y/N)	Waste Severity	Derivative (Y/N)	Renewable (Y/N)	Solvent (Y/N)	B Score	Used As	Reaction Conditions
	1	ALDRICH	W212717	Benzaldehyde	0.4245 g	No			No	No	4	Reactant	Ball-milling;
	2	ALDRICH	194751	N-tert-Butylhydroxylamine hydrochloride	0.5024 g	No			No	No	4	Reactant	Ball-milling;
	3	ALDRICH	W700433	Sodium Bicarbonate	0.336 g	No			No	No	4	Reactant	Ball-milling;
	4	SIGMA	W0645	Water PCR grade	12.5 g	Yes	Waste water,semi-hazardous reagents	No	Yes	No	1	Auxiliary
	Process
	B score of Parent Compound	4
	Parent product mass for B score	0.461 g
	Catalytic Steps	0
	Synthesis Steps	1
	Pollution Monitoring (Y/N)
	Steps With Hazardous Excursion Potential	0
	Hazardous Excursion Steps Without Monitoring	0
	Principle	Score
	1.Prevention	7.41
	2.Atom Economy	16.31
	3.Less Hazardous Chemical Synthesis	6.79
	4.Designing Safer Chemicals	0.42
	5.Safer Solvents and Auxillaries	0.00
	6.Design for Energy Efficiency	0.00
	7.Use of Renewable Feedstocks	1.50
	8.Reduce Derivatives	0.00
	9.Catalysis	0.55
	10.Design for Degradation	1.06
	11.Real-time analysis for Pollution Prevention	0.00
	12.Inherently Safer Chemistry for Accident Prevention	6.21
	Overall	40.25
	Aggregate	3.35
		Breakdown
	Improved Resource Use	4.29
	Increased Energy Efficiency	0.00
	Reduced Human and Environmental Hazards	2.90
